# Supplementary material for: 3D-Assisted Quantitative Assessment of Orbital Volume Using an Open-Source Software Platform in a Taiwanese Population
Source: PLoS One. 2015 Mar 16;10(3):e0119589. doi: 10.1371/journal.pone.0119589 (PMC4361687; doi:10.1371/journal.pone.0119589)
Supplement: S1 Dataset — (XLSX) [file pone.0119589.s001.xlsx]

## Sheet: Reliability Test
Reliability Test
No.	R1M1		R1M2		R2M1	R2M2	R1M1 Repeat	R1M2 Repeat
	Left	Right	Left	Right	Left	Left	Left	Left
1	22.2411	23.3112	16.7974	16.8852	22.7946	16.8798	22.1501	16.6853
2	20.2036	20.77	16.3704	16.7865	19.833	16.8459	19.9731	16.2782
3	23.5279	24.5681	17.9748	19.1709	23.1711	18	22.9906	17.1549
4	19.642	18.2809	16.1838	15.2136	19.7364	15.4295	20.1104	16.3592
5	22.2119	22.4067	14.843	15.2887	22.5811	15.4684	22.1457	14.7486
6	24.9163	25.5918	20.0178	19.2344	24.5251	19.5234	24.5827	19.8392
7	26.6827	25.7595	21.6017	20.9321	26.6183	20.9824	26.021	21.7082
8	22.4982	22.6007	16.629	16.9688	22.382	16.4516	22.8924	16.5229
9	25.5392	26.2033	20.1979	20.9562	26.0019	19.992	25.3298	20.0021
10	24.0931	24.4705	18.6672	18.1503	24.0167	18.561	23.7991	18.9252
Mean		23.1556	23.3963	17.9283	17.9587	23.166	17.8134	22.9995	17.8224
StDev		2.24743	2.48318	2.14775	2.08515	2.27296	1.91923	2.01863	2.17397
						R1 Vs R2	R1 Vs R2	R1 Vs R1	R1 Vs R1
						r=0.97	r=0.88	r=0.98	r=0.96
R1 versus R2				Repeat by Rater One
Dif (R1-R2)	Method One	Dif (R1-R2)	Method Two	Dif (1st-2nd try)	Method One	Dif (1st-2nd)	Method Two
-0.5535	0.5535	-0.0824	0.0824	0.091	0.091	0.1121	0.1121
0.3706	0.3706	-0.4755	0.4755	0.2305	0.2305	0.0922	0.0922
0.3568	0.3568	-0.0252	0.0252	0.5373	0.5373	0.8199	0.8199
-0.0944	0.0944	0.7543	0.7543	-0.4684	0.4684	-0.1754	0.1754
-0.3692	0.3692	-0.6254	0.6254	0.0662	0.0662	0.0944	0.0944
0.3912	0.3912	0.4944	0.4944	0.3336	0.3336	0.1786	0.1786
0.0644	0.0644	0.6193	0.6193	0.6617	0.6617	-0.1065	0.1065
0.1162	0.1162	0.1774	0.1774	-0.3942	0.3942	0.1061	0.1061
-0.4627	0.4627	0.2059	0.2059	0.2094	0.2094	0.1958	0.1958
0.0764	0.0764	0.1062	0.1062	0.294	0.294	-0.258	0.258
Mean	0.28554		0.3566		0.32863		0.2139
Stdev	0.179975		0.265642		0.191114		0.21981

## Sheet: Patient Volumes
Female							All
Patient No.	Sex	Left	Right	Dif	Abs Dif	%Dif		Left	Right	Dif	Abs Dif	%Dif
1	F	20.2036	20.77	-0.5664	0.5664	0.0280346		20.2036	20.77	-0.5664	0.5664	0.0280346
2	F	19.642	18.2809	1.3611	1.3611	0.0744548		19.642	18.2809	1.3611	1.3611	0.0744548
3	F	22.2119	22.4067	-0.1948	0.1948	0.00877007		22.2119	22.4067	-0.1948	0.1948	0.00877007
4	F	21.1112	21.1497	-0.0385	0.0385	0.00182368		21.1112	21.1497	-0.0385	0.0385	0.00182368
5	F	21.7056	22.5858	-0.8802	0.8802	0.0405517		21.7056	22.5858	-0.8802	0.8802	0.0405517
6	F	22.9662	22.1748	0.7914	0.7914	0.0356892		22.9662	22.1748	0.7914	0.7914	0.0356892
7	F	21.3205	21.8984	-0.5779	0.5779	0.0271054		21.3205	21.8984	-0.5779	0.5779	0.0271054
8	F	20.1227	20.4778	-0.3551	0.3551	0.0176467		20.1227	20.4778	-0.3551	0.3551	0.0176467
9	F	19.225	20.0523	-0.8273	0.8273	0.0430325		19.225	20.0523	-0.8273	0.8273	0.0430325
10	F	21.862	21.242	0.62	0.62	0.0291875		21.862	21.242	0.62	0.62	0.0283597
	Mean	21.0371	21.1038	-0.06677	0.62127	0.0306296		22.2411	23.3112	-1.0701	1.0701	0.0481136
	Stdev	1.20534	1.30261	0.75264	0.377569	0.0202647		23.5279	24.5681	-1.0402	1.0402	0.0442113
	Pearson's R	0.823						24.9163	25.5918	-0.6755	0.6755	0.0271108
								26.6827	25.7595	0.9232	0.9232	0.0358392
								22.4982	22.6007	-0.1025	0.1025	0.00455592
								25.5392	26.2033	-0.6641	0.6641	0.0260032
Method One								24.0931	24.4705	-0.3774	0.3774	0.0156642
								26.2378	25.7623	0.4755	0.4755	0.0184572
								24.0962	24.5892	-0.493	0.493	0.0204597
								23.3266	23.9156	-0.589	0.589	0.0252501
							average	22.6765	22.8905	-0.21404	0.63116	0.0285567
Male							stdev	2.14339	2.1939	0.694804	0.334136	0.0167779
Patient No.	Sex	Left	Right	Dif	Abs Dif	%Dif	Pearson's R	0.949
11	M	22.2411	23.3112	-1.0701	1.0701	0.0481136
12	M	23.5279	24.5681	-1.0402	1.0402	0.0442113
13	M	24.9163	25.5918	-0.6755	0.6755	0.0271108
14	M	26.6827	25.7595	0.9232	0.9232	0.0358392
15	M	22.4982	22.6007	-0.1025	0.1025	0.00455592
16	M	25.5392	26.2033	-0.6641	0.6641	0.0260032
17	M	24.0931	24.4705	-0.3774	0.3774	0.0156642
18	M	26.2378	25.7623	0.4755	0.4755	0.0184572
19	M	24.0962	24.5892	-0.493	0.493	0.0204597
20	M	23.3266	23.9156	-0.589	0.589	0.0252501
		24.3159	24.6772	-0.36131	0.64105	0.0265665
		1.50771	1.17068	0.635987	0.304834	0.0132091
	Pearson's R	0.918
Method Two
Female							All
Patient No.	Sex	Left	Right	Dif	Abs Dif	%Dif		Left	Right	Dif	Abs Dif	%Dif
1	F	16.3704	16.7865	-0.4161	0.4161	0.0254178		16.3704	16.7865	-0.4161	0.4161	0.0254178
2	F	16.1838	15.2136	0.9702	0.9702	0.0637719		16.1838	15.2136	0.9702	0.9702	0.0637719
3	F	14.843	15.2887	-0.4457	0.4457	0.0300276		14.843	15.2887	-0.4457	0.4457	0.0300276
4	F	16.3052	16.1977	0.1075	0.1075	0.00663674		16.3052	16.1977	0.1075	0.1075	0.00663674
5	F	16.6706	17.5948	-0.9242	0.9242	0.0554389		16.6706	17.5948	-0.9242	0.9242	0.0554389
6	F	17.5822	16.8818	0.7004	0.7004	0.0414885		17.5822	16.8818	0.7004	0.7004	0.0414885
7	F	16.4005	16.8414	-0.4409	0.4409	0.0268833		16.4005	16.8414	-0.4409	0.4409	0.0268833
8	F	14.8507	15.3768	-0.5261	0.5261	0.0354259		14.8507	15.3768	-0.5261	0.5261	0.0354259
9	F	14.26	14.7883	-0.5283	0.5283	0.0370477		14.26	14.7883	-0.5283	0.5283	0.0370477
10	F	16.381	15.87	0.511	0.511	0.0321991		16.381	15.87	0.511	0.511	0.0321991
	average	15.9847	16.084	-0.09922	0.55704	0.0354338		16.7974	16.8852	-0.0878	0.0878	0.005227
	stdev	1.01147	0.91978	0.630898	0.253377	0.0159336		17.9748	19.1709	-1.1961	1.1961	0.0665432
	Pearson's R	0.791						20.0178	19.2344	0.7834	0.7834	0.0407291
Male								21.6017	20.9321	0.6696	0.6696	0.0319891
Patient No.	Sex							16.629	16.9688	-0.3398	0.3398	0.0204342
11	M	16.7974	16.8852	-0.0878	0.0878	0.005227		20.1979	20.9562	-0.7583	0.7583	0.0375435
12	M	17.9748	19.1709	-1.1961	1.1961	0.0665432		18.6672	18.1503	0.5169	0.5169	0.0284789
13	M	20.0178	19.2344	0.7834	0.7834	0.0407291		20.9638	20.3443	0.6195	0.6195	0.0304508
14	M	21.6017	20.9321	0.6696	0.6696	0.0319891		19.0132	19.5522	-0.539	0.539	0.0283487
15	M	16.629	16.9688	-0.3398	0.3398	0.0204342		18.1616	18.9166	-0.755	0.755	0.0415712
16	M	20.1979	20.9562	-0.7583	0.7583	0.0375435	average	17.4936	17.5975	-0.10394	0.59179	0.0342827
17	M	18.6672	18.1503	0.5169	0.5169	0.0284789	stdev	2.05419	1.95194	0.655628	0.269392	0.0155073
18	M	20.9638	20.3443	0.6195	0.6195	0.0304508	Pearson's R	0.948
19	M	19.0132	19.5522	-0.539	0.539	0.0283487
20	M	18.1616	18.9166	-0.755	0.755	0.0415712
	average	19.0024	19.1111	-0.10866	0.62654	0.0331316
	stdev	1.68108	1.45142	0.713705	0.293809	0.0158383
	Pearson's R	0.906
